# Supplementary material for: Synthesis of (Hyper)Branched Monohydroxyl Alkoxysilane Oligomers toward Silanized Urethane Prepolymers
Source: Molecules. 2022 Apr 27;27(9):2790. doi: 10.3390/molecules27092790 (PMC9105832; doi:10.3390/molecules27092790)
Supplement: Supplementary file 1 [file molecules-27-02790-s001.zip]

Archive with 1 entries (1 files):
- molecules-1670118-supplementary.pdf
